# Supplementary material for: The Perceptual Organisation of Visual Elements: Lines
Source: Brain Sci. 2021 Nov 30;11(12):1585. doi: 10.3390/brainsci11121585 (PMC8699471; doi:10.3390/brainsci11121585)
Supplement: Supplementary file 1 [file brainsci-11-01585-s001.zip]

Archive with 1,299 entries (1,282 files):
- Achromatic_Stimuli/
- Achromatic_Stimuli/curva-1-b.g-01.svg
- Achromatic_Stimuli/curva-1-b.g-02.svg
- Achromatic_Stimuli/curva-1-b.g-03.svg
- Achromatic_Stimuli/curva-1-b.g-04.svg
- Achromatic_Stimuli/curva-1-b.g-05.svg
- Achromatic_Stimuli/curva-1-b.g-06.svg
- Achromatic_Stimuli/curva-1-b.g-07.svg
- Achromatic_Stimuli/curva-1-b.g-08.svg
- Achromatic_Stimuli/curva-1-b.n-01.svg
- Achromatic_Stimuli/curva-1-b.n-02.svg
- Achromatic_Stimuli/curva-1-b.n-03.svg
- Achromatic_Stimuli/curva-1-b.n-04.svg
- Achromatic_Stimuli/curva-1-b.n-05.svg
- Achromatic_Stimuli/curva-1-b.n-06.svg
- Achromatic_Stimuli/curva-1-b.n-07.svg
- Achromatic_Stimuli/curva-1-b.n-08.svg
- Achromatic_Stimuli/curva-1-n.b-01.svg
- Achromatic_Stimuli/curva-1-n.b-02.svg
- Achromatic_Stimuli/curva-1-n.b-03.svg
- Achromatic_Stimuli/curva-1-n.b-04.svg
- Achromatic_Stimuli/curva-1-n.b-05.svg
- Achromatic_Stimuli/curva-1-n.b-06.svg
- Achromatic_Stimuli/curva-1-n.b-07.svg
- Achromatic_Stimuli/curva-1-n.b-08.svg
- Achromatic_Stimuli/curva-1-n.g-01.svg
- Achromatic_Stimuli/curva-1-n.g-02.svg
- Achromatic_Stimuli/curva-1-n.g-03.svg
- Achromatic_Stimuli/curva-1-n.g-04.svg
- Achromatic_Stimuli/curva-1-n.g-05.svg
- Achromatic_Stimuli/curva-1-n.g-06.svg
- Achromatic_Stimuli/curva-1-n.g-07.svg
- Achromatic_Stimuli/curva-1-n.g-08.svg
- Achromatic_Stimuli/curva-2-b.g-01.svg
- Achromatic_Stimuli/curva-2-b.g-02.svg
- Achromatic_Stimuli/curva-2-b.g-03.svg
- Achromatic_Stimuli/curva-2-b.g-04.svg
- Achromatic_Stimuli/curva-2-b.g-05.svg
- Achromatic_Stimuli/curva-2-b.g-06.svg
- Achromatic_Stimuli/curva-2-b.g-07.svg
- Achromatic_Stimuli/curva-2-b.g-08.svg
- Achromatic_Stimuli/curva-2-b.n-01.svg
- Achromatic_Stimuli/curva-2-b.n-02.svg
- Achromatic_Stimuli/curva-2-b.n-03.svg
- Achromatic_Stimuli/curva-2-b.n-04.svg
- Achromatic_Stimuli/curva-2-b.n-05.svg
- Achromatic_Stimuli/curva-2-b.n-06.svg
- Achromatic_Stimuli/curva-2-b.n-07.svg
- Achromatic_Stimuli/curva-2-b.n-08.svg
- Achromatic_Stimuli/curva-2-n.b-01.svg
- Achromatic_Stimuli/curva-2-n.b-02.svg
- Achromatic_Stimuli/curva-2-n.b-03.svg
- Achromatic_Stimuli/curva-2-n.b-04.svg
- Achromatic_Stimuli/curva-2-n.b-05.svg
- Achromatic_Stimuli/curva-2-n.b-06.svg
- Achromatic_Stimuli/curva-2-n.b-07.svg
- Achromatic_Stimuli/curva-2-n.b-08.svg
- Achromatic_Stimuli/curva-2-n.g-01.svg
- Achromatic_Stimuli/curva-2-n.g-02.svg
- Achromatic_Stimuli/curva-2-n.g-03.svg
- Achromatic_Stimuli/curva-2-n.g-04.svg
- Achromatic_Stimuli/curva-2-n.g-05.svg
- Achromatic_Stimuli/curva-2-n.g-06.svg
- Achromatic_Stimuli/curva-2-n.g-07.svg
- Achromatic_Stimuli/curva-2-n.g-08.svg
- Achromatic_Stimuli/curva-3-b.g-01.svg
- Achromatic_Stimuli/curva-3-b.g-02.svg
- Achromatic_Stimuli/curva-3-b.g-03.svg
- Achromatic_Stimuli/curva-3-b.g-04.svg
- Achromatic_Stimuli/curva-3-b.g-05.svg
- Achromatic_Stimuli/curva-3-b.g-06.svg
- Achromatic_Stimuli/curva-3-b.g-07.svg
- Achromatic_Stimuli/curva-3-b.g-08.svg
- Achromatic_Stimuli/curva-3-b.n-01.svg
- Achromatic_Stimuli/curva-3-b.n-02.svg
- Achromatic_Stimuli/curva-3-b.n-03.svg
- Achromatic_Stimuli/curva-3-b.n-04.svg
- Achromatic_Stimuli/curva-3-b.n-05.svg
- Achromatic_Stimuli/curva-3-b.n-06.svg
- Achromatic_Stimuli/curva-3-b.n-07.svg
- Achromatic_Stimuli/curva-3-b.n-08.svg
- Achromatic_Stimuli/curva-3-n.b-01.svg
- Achromatic_Stimuli/curva-3-n.b-02.svg
- Achromatic_Stimuli/curva-3-n.b-03.svg
- Achromatic_Stimuli/curva-3-n.b-04.svg
- Achromatic_Stimuli/curva-3-n.b-05.svg
- Achromatic_Stimuli/curva-3-n.b-06.svg
- Achromatic_Stimuli/curva-3-n.b-07.svg
- Achromatic_Stimuli/curva-3-n.b-08.svg
- Achromatic_Stimuli/curva-3-n.g-01.svg
- Achromatic_Stimuli/curva-3-n.g-02.svg
- Achromatic_Stimuli/curva-3-n.g-03.svg
- Achromatic_Stimuli/curva-3-n.g-04.svg
- Achromatic_Stimuli/curva-3-n.g-05.svg
- Achromatic_Stimuli/curva-3-n.g-06.svg
- Achromatic_Stimuli/curva-3-n.g-07.svg
- Achromatic_Stimuli/curva-3-n.g-08.svg
- Achromatic_Stimuli/curva-4-b.g-01.svg
- Achromatic_Stimuli/curva-4-b.g-02.svg
- Achromatic_Stimuli/curva-4-b.g-03.svg
- Achromatic_Stimuli/curva-4-b.g-04.svg
- Achromatic_Stimuli/curva-4-b.g-05.svg
- Achromatic_Stimuli/curva-4-b.g-06.svg
- Achromatic_Stimuli/curva-4-b.g-07.svg
- Achromatic_Stimuli/curva-4-b.g-08.svg
- Achromatic_Stimuli/curva-4-b.n-01.svg
- Achromatic_Stimuli/curva-4-b.n-02.svg
- Achromatic_Stimuli/curva-4-b.n-03.svg
- Achromatic_Stimuli/curva-4-b.n-04.svg
- Achromatic_Stimuli/curva-4-b.n-05.svg
- Achromatic_Stimuli/curva-4-b.n-06.svg
- Achromatic_Stimuli/curva-4-b.n-07.svg
- Achromatic_Stimuli/curva-4-b.n-08.svg
- Achromatic_Stimuli/curva-4-n.b-01.svg
- Achromatic_Stimuli/curva-4-n.b-02.svg
- Achromatic_Stimuli/curva-4-n.b-03.svg
- Achromatic_Stimuli/curva-4-n.b-04.svg
- Achromatic_Stimuli/curva-4-n.b-05.svg
- Achromatic_Stimuli/curva-4-n.b-06.svg
- Achromatic_Stimuli/curva-4-n.b-07.svg
- Achromatic_Stimuli/curva-4-n.b-08.svg
- Achromatic_Stimuli/curva-4-n.g-01.svg
- Achromatic_Stimuli/curva-4-n.g-02.svg
- Achromatic_Stimuli/curva-4-n.g-03.svg
- Achromatic_Stimuli/curva-4-n.g-04.svg
- Achromatic_Stimuli/curva-4-n.g-05.svg
- Achromatic_Stimuli/curva-4-n.g-06.svg
- Achromatic_Stimuli/curva-4-n.g-07.svg
- Achromatic_Stimuli/curva-4-n.g-08.svg
- Achromatic_Stimuli/curva-5-b.g-01.svg
- Achromatic_Stimuli/curva-5-b.g-02.svg
- Achromatic_Stimuli/curva-5-b.g-03.svg
- Achromatic_Stimuli/curva-5-b.g-04.svg
- Achromatic_Stimuli/curva-5-b.g-05.svg
- Achromatic_Stimuli/curva-5-b.g-06.svg
- Achromatic_Stimuli/curva-5-b.g-07.svg
- Achromatic_Stimuli/curva-5-b.g-08.svg
- Achromatic_Stimuli/curva-5-b.n-01.svg
- Achromatic_Stimuli/curva-5-b.n-02.svg
- Achromatic_Stimuli/curva-5-b.n-03.svg
- Achromatic_Stimuli/curva-5-b.n-04.svg
- Achromatic_Stimuli/curva-5-b.n-05.svg
- Achromatic_Stimuli/curva-5-b.n-06.svg
- Achromatic_Stimuli/curva-5-b.n-07.svg
- Achromatic_Stimuli/curva-5-b.n-08.svg
- Achromatic_Stimuli/curva-5-n.b-01.svg
- Achromatic_Stimuli/curva-5-n.b-02.svg
- Achromatic_Stimuli/curva-5-n.b-03.svg
- Achromatic_Stimuli/curva-5-n.b-04.svg
- Achromatic_Stimuli/curva-5-n.b-05.svg
- Achromatic_Stimuli/curva-5-n.b-06.svg
- Achromatic_Stimuli/curva-5-n.b-07.svg
- Achromatic_Stimuli/curva-5-n.b-08.svg
- Achromatic_Stimuli/curva-5-n.g-01.svg
- Achromatic_Stimuli/curva-5-n.g-02.svg
- Achromatic_Stimuli/curva-5-n.g-03.svg
- Achromatic_Stimuli/curva-5-n.g-04.svg
- Achromatic_Stimuli/curva-5-n.g-05.svg
- Achromatic_Stimuli/curva-5-n.g-06.svg
- Achromatic_Stimuli/curva-5-n.g-07.svg
- Achromatic_Stimuli/curva-5-n.g-08.svg
- Achromatic_Stimuli/dritta-1-b.g-01.svg
- Achromatic_Stimuli/dritta-1-b.g-02.svg
- Achromatic_Stimuli/dritta-1-b.g-03.svg
- Achromatic_Stimuli/dritta-1-b.g-04.svg
- Achromatic_Stimuli/dritta-1-b.g-05.svg
- Achromatic_Stimuli/dritta-1-b.g-06.svg
- Achromatic_Stimuli/dritta-1-b.g-07.svg
- Achromatic_Stimuli/dritta-1-b.g-08.svg
- Achromatic_Stimuli/dritta-1-b.n-01.svg
- Achromatic_Stimuli/dritta-1-b.n-02.svg
- Achromatic_Stimuli/dritta-1-b.n-03.svg
- Achromatic_Stimuli/dritta-1-b.n-04.svg
- Achromatic_Stimuli/dritta-1-b.n-05.svg
- Achromatic_Stimuli/dritta-1-b.n-06.svg
- Achromatic_Stimuli/dritta-1-b.n-07.svg
- Achromatic_Stimuli/dritta-1-b.n-08.svg
- Achromatic_Stimuli/dritta-1-n.b-01.svg
- Achromatic_Stimuli/dritta-1-n.b-02.svg
- Achromatic_Stimuli/dritta-1-n.b-03.svg
- Achromatic_Stimuli/dritta-1-n.b-04.svg
- Achromatic_Stimuli/dritta-1-n.b-05.svg
- Achromatic_Stimuli/dritta-1-n.b-06.svg
- Achromatic_Stimuli/dritta-1-n.b-07.svg
- Achromatic_Stimuli/dritta-1-n.b-08.svg
- Achromatic_Stimuli/dritta-1-n.g-01.svg
- Achromatic_Stimuli/dritta-1-n.g-02.svg
- Achromatic_Stimuli/dritta-1-n.g-03.svg
- Achromatic_Stimuli/dritta-1-n.g-04.svg
- Achromatic_Stimuli/dritta-1-n.g-05.svg
- Achromatic_Stimuli/dritta-1-n.g-06.svg
- Achromatic_Stimuli/dritta-1-n.g-07.svg
- Achromatic_Stimuli/dritta-1-n.g-08.svg
- Achromatic_Stimuli/dritta-2-b.g-01.svg
- Achromatic_Stimuli/dritta-2-b.g-02.svg
- Achromatic_Stimuli/dritta-2-b.g-03.svg
- Achromatic_Stimuli/dritta-2-b.g-04.svg
- Achromatic_Stimuli/dritta-2-b.g-05.svg
- Achromatic_Stimuli/dritta-2-b.g-06.svg
- Achromatic_Stimuli/dritta-2-b.g-07.svg
- Achromatic_Stimuli/dritta-2-b.g-08.svg
- Achromatic_Stimuli/dritta-2-b.n-01.svg
- Achromatic_Stimuli/dritta-2-b.n-02.svg
- Achromatic_Stimuli/dritta-2-b.n-03.svg
- Achromatic_Stimuli/dritta-2-b.n-04.svg
- Achromatic_Stimuli/dritta-2-b.n-05.svg
- Achromatic_Stimuli/dritta-2-b.n-06.svg
- Achromatic_Stimuli/dritta-2-b.n-07.svg
- Achromatic_Stimuli/dritta-2-b.n-08.svg
- Achromatic_Stimuli/dritta-2-n.b-01.svg
- Achromatic_Stimuli/dritta-2-n.b-02.svg
- Achromatic_Stimuli/dritta-2-n.b-03.svg
- Achromatic_Stimuli/dritta-2-n.b-04.svg
- Achromatic_Stimuli/dritta-2-n.b-05.svg
- Achromatic_Stimuli/dritta-2-n.b-06.svg
- Achromatic_Stimuli/dritta-2-n.b-07.svg
- Achromatic_Stimuli/dritta-2-n.b-08.svg
- Achromatic_Stimuli/dritta-2-n.g-01.svg
- Achromatic_Stimuli/dritta-2-n.g-02.svg
- Achromatic_Stimuli/dritta-2-n.g-03.svg
- Achromatic_Stimuli/dritta-2-n.g-04.svg
- Achromatic_Stimuli/dritta-2-n.g-05.svg
- Achromatic_Stimuli/dritta-2-n.g-06.svg
- Achromatic_Stimuli/dritta-2-n.g-07.svg
- Achromatic_Stimuli/dritta-2-n.g-08.svg
- Achromatic_Stimuli/dritta-3-b.g-01.svg
- Achromatic_Stimuli/dritta-3-b.g-02.svg
- Achromatic_Stimuli/dritta-3-b.g-03.svg
- Achromatic_Stimuli/dritta-3-b.g-04.svg
- Achromatic_Stimuli/dritta-3-b.g-05.svg
- Achromatic_Stimuli/dritta-3-b.g-06.svg
- Achromatic_Stimuli/dritta-3-b.g-07.svg
- Achromatic_Stimuli/dritta-3-b.g-08.svg
- Achromatic_Stimuli/dritta-3-b.n-01.svg
- Achromatic_Stimuli/dritta-3-b.n-02.svg
- Achromatic_Stimuli/dritta-3-b.n-03.svg
- Achromatic_Stimuli/dritta-3-b.n-04.svg
- Achromatic_Stimuli/dritta-3-b.n-05.svg
- Achromatic_Stimuli/dritta-3-b.n-06.svg
- Achromatic_Stimuli/dritta-3-b.n-07.svg
- Achromatic_Stimuli/dritta-3-b.n-08.svg
- Achromatic_Stimuli/dritta-3-n.b-01.svg
- Achromatic_Stimuli/dritta-3-n.b-02.svg
- Achromatic_Stimuli/dritta-3-n.b-03.svg
- Achromatic_Stimuli/dritta-3-n.b-04.svg
- Achromatic_Stimuli/dritta-3-n.b-05.svg
- Achromatic_Stimuli/dritta-3-n.b-06.svg
- Achromatic_Stimuli/dritta-3-n.b-07.svg
- Achromatic_Stimuli/dritta-3-n.b-08.svg
- Achromatic_Stimuli/dritta-3-n.g-01.svg
- Achromatic_Stimuli/dritta-3-n.g-02.svg
- Achromatic_Stimuli/dritta-3-n.g-03.svg
- Achromatic_Stimuli/dritta-3-n.g-04.svg
- Achromatic_Stimuli/dritta-3-n.g-05.svg
- Achromatic_Stimuli/dritta-3-n.g-06.svg
- Achromatic_Stimuli/dritta-3-n.g-07.svg
- Achromatic_Stimuli/dritta-3-n.g-08.svg
- Achromatic_Stimuli/dritta-4-b.g-01.svg
- Achromatic_Stimuli/dritta-4-b.g-02.svg
- Achromatic_Stimuli/dritta-4-b.g-03.svg
- Achromatic_Stimuli/dritta-4-b.g-04.svg
- Achromatic_Stimuli/dritta-4-b.g-05.svg
- Achromatic_Stimuli/dritta-4-b.g-06.svg
- Achromatic_Stimuli/dritta-4-b.g-07.svg
- Achromatic_Stimuli/dritta-4-b.g-08.svg
- Achromatic_Stimuli/dritta-4-b.n-01.svg
- Achromatic_Stimuli/dritta-4-b.n-02.svg
- Achromatic_Stimuli/dritta-4-b.n-03.svg
- Achromatic_Stimuli/dritta-4-b.n-04.svg
- Achromatic_Stimuli/dritta-4-b.n-05.svg
- Achromatic_Stimuli/dritta-4-b.n-06.svg
- Achromatic_Stimuli/dritta-4-b.n-07.svg
- Achromatic_Stimuli/dritta-4-b.n-08.svg
- Achromatic_Stimuli/dritta-4-n.b-01.svg
- Achromatic_Stimuli/dritta-4-n.b-02.svg
- Achromatic_Stimuli/dritta-4-n.b-03.svg
- Achromatic_Stimuli/dritta-4-n.b-04.svg
- Achromatic_Stimuli/dritta-4-n.b-05.svg
- Achromatic_Stimuli/dritta-4-n.b-06.svg
- Achromatic_Stimuli/dritta-4-n.b-07.svg
- Achromatic_Stimuli/dritta-4-n.b-08.svg
- Achromatic_Stimuli/dritta-4-n.g-01.svg
- Achromatic_Stimuli/dritta-4-n.g-02.svg
- Achromatic_Stimuli/dritta-4-n.g-03.svg
- Achromatic_Stimuli/dritta-4-n.g-04.svg
- Achromatic_Stimuli/dritta-4-n.g-05.svg
- Achromatic_Stimuli/dritta-4-n.g-06.svg
- Achromatic_Stimuli/dritta-4-n.g-07.svg
- Achromatic_Stimuli/dritta-4-n.g-08.svg
- Achromatic_Stimuli/dritta-5-b.g-01.svg
- Achromatic_Stimuli/dritta-5-b.g-02.svg
- Achromatic_Stimuli/dritta-5-b.g-03.svg
- Achromatic_Stimuli/dritta-5-b.g-04.svg
- Achromatic_Stimuli/dritta-5-b.g-05.svg
- Achromatic_Stimuli/dritta-5-b.g-06.svg
- Achromatic_Stimuli/dritta-5-b.g-07.svg
- Achromatic_Stimuli/dritta-5-b.g-08.svg
- Achromatic_Stimuli/dritta-5-b.n-01.svg
- Achromatic_Stimuli/dritta-5-b.n-02.svg
- Achromatic_Stimuli/dritta-5-b.n-03.svg
[truncated: 999 more entries]
